# Supplementary material for: Clinician Communication Training to Increase Human Papillomavirus Vaccination Uptake: A Systematic Review and Meta-Analysis
Source: Vaccines (Basel). 2024 Jun 3;12(6):611. doi: 10.3390/vaccines12060611 (PMC11209355; doi:10.3390/vaccines12060611)
Supplement: Supplementary file 1 [file vaccines-12-00611-s001.zip]

Archive with 1 entries (1 files):
- vaccines-2999439-supplementary.pdf
